# Supplementary material for: Exosome Analysis in Tumor-Draining Pulmonary Vein Identifies NSCLC Patients with Higher Risk of Relapse after Curative Surgery
Source: Cancers (Basel). 2019 Feb 21;11(2):249. doi: 10.3390/cancers11020249 (PMC6407158; doi:10.3390/cancers11020249)
Supplement: Supplementary file 1 [file cancers-11-00249-s001.zip]

Archive with 1 entries (1 files):
- cancers-440649-supplementary.wmv
